# Supplementary material for: piscesCSM: prediction of anticancer synergistic drug combinations
Source: J Cheminform. 2024 Jul 19;16:81. doi: 10.1186/s13321-024-00859-4 (PMC11264925; doi:10.1186/s13321-024-00859-4)
Supplement: Supplementary file 2 — Additional file 2. [file 13321_2024_859_MOESM2_ESM.xlsx]

## Sheet: Sheet1
	Supplementary Data Set 1 : Drug information on 36 drugs screened against 31 cell lines in the O’neil et al.’s combination screen.
Drug Name	Drug names used in the O’neil et al.’s study
Target	A drug target gene, protein, or organelle.
Class	Defines approval level at the period of submission.
SMILES	Simplified Molecular Input Line Entry Specification.
Drug name	Target	Class	SMILES
5-FU	DNA/RNA	approved	O=c1[nH]cc(F)c(=O)[nH]1
ABT-888	PARP	experimental	CC1(c2nc3c(C(N)=O)cccc3[nH]2)CCCN1
AZD1775	Wee1	experimental	C=CCn1c(=O)c2cnc(Nc3ccc(N4CCN(C)CC4)cc3)nc2n1-c1cccc(C(C)(C)O)n1
BEZ-235	Phosphatidylinositol-4,5-bisphosphate 3-kinase	experimental	Cn1c(=O)n(-c2ccc(C(C)(C)C#N)cc2)c2c3cc(-c4cnc5ccccc5c4)ccc3ncc21
BORTEZOMIB	Proteasome	approved	CC(C)CC(NC(=O)C(Cc1ccccc1)NC(=O)c1cnccn1)B(O)O
CYCLOPHOSPHAMIDE	DNA	approved	O=P1(N(CCCl)CCCl)NCCCO1
DASATINIB	Multi-kinase	approved	Cc1nc(Nc2ncc(C(=O)Nc3c(C)cccc3Cl)s2)cc(N2CCN(CCO)CC2)n1
DEXAMETHASONE	Glucocorticoid receptor	approved	CC1CC2C3CCC4=CC(=O)C=CC4(C)C3(F)C(O)CC2(C)C1(O)C(=O)CO
DINACICLIB	Cyclin-dependent kinases (CDK)	experimental	CCc1cnn2c(NCc3ccc[n+]([O-])c3)cc(N3CCCCC3CCO)nc12
DOXORUBICIN	Topoisomerase II	approved	COc1cccc2c1C(=O)c1c(O)c3c(c(O)c1C2=O)CC(O)(C(=O)CO)CC3OC1CC(N)C(O)C(C)O1
ERLOTINIB	EGFR	approved	C#Cc1cccc(Nc2ncnc3cc(OCCOC)c(OCCOC)cc23)c1
ETOPOSIDE	Topoisomerase II	approved	COc1cc(C2c3cc4c(cc3C(OC3OC5COC(C)OC5C(O)C3O)C3COC(=O)C23)OCO4)cc(OC)c1O
GELDANAMYCIN	HSP90	experimental	COC1=C2CC(C)CC(OC)C(O)C(C)C=C(C)C(OC(N)=O)C(OC)C=CC=C(C)C(=O)NC(=CC1=O)C2=O
GEMCITABINE	Ribonucleotide reductase	approved	Nc1ccn(C2OC(CO)C(O)C2(F)F)c(=O)n1
L778123	Farnesyltransferase/GGPTase-I (FTI/GGTI)	experimental	N#Cc1ccc(Cn2cncc2CN2CCN(c3cccc(Cl)c3)C(=O)C2)cc1
LAPATINIB	EGFRs (EGFR/Her2)	approved	CS(=O)(=O)CCNCc1ccc(-c2ccc3ncnc(Nc4ccc(OCc5cccc(F)c5)c(Cl)c4)c3c2)o1
METFORMIN	5’ AMP activated kinase - (AMPK) agonist	approved	CN(C)C(=N)N=C(N)N
METHOTREXATE	Dihydrofolate reductase	approved	CN(Cc1cnc2nc(N)nc(N)c2n1)c1ccc(C(=O)NC(CCC(=O)O)C(=O)O)cc1
MITOMYCINE	DNA	approved	COC12C(COC(N)=O)C3=C(C(=O)C(C)=C(N)C3=O)N1CC1NC12
MK-2206	Protein kinase B (AKT)	experimental	NC1(c2ccc(-c3nc4ccn5c(=O)[nH]nc5c4cc3-c3ccccc3)cc2)CCC1
MK-4541	Anti-androgen	experimental	CN1C(=O)C=CC2(C)C3CCC4(C)C(NC(=O)OCC(F)(F)F)CCC4C3CCC12
MK-4827	PARP	experimental	NC(=O)c1cccc2cn(-c3ccc(C4CCCNC4)cc3)nc12
MK-5108	Aurora kinase A	experimental	O=C(O)C1(Cc2cccc(Nc3nccs3)n2)CCC(Oc2cccc(Cl)c2F)CC1
MK-8669	mTOR	experimental	COC1CC2CCC(C)C(O)(O2)C(=O)C(=O)N2CCCCC2C(=O)OC(C(C)CC2CCC(OP(C)(C)=O)C(OC)C2)CC(=O)C(C)C=C(C)C(O)C(OC)C(=O)C(C)CC(C)C=CC=CC=C1C
MK-8776	Checkpoint kinase 1 (Chk1)	experimental	Cn1cc(-c2cnn3c(N)c(Br)c(C4CCCNC4)nc23)cn1
MRK-003	γ-secretase	experimental	O=S1(=O)NC2(CN1CC(F)(F)F)C1CCC2Cc2cc(C=CCN3CCC(C(F)(F)F)CC3)ccc2C1
PACLITAXEL	Microtubules	approved	CC(=O)OC1C(=O)C2(C)C(O)CC3OCC3(OC(C)=O)C2C(OC(=O)c2ccccc2)C2(O)CC(OC(=O)C(O)C(NC(=O)c3ccccc3)c3ccccc3)C(C)=C1C2(C)C
PD325901	MEK	experimental	O=C(NOCC(O)CO)c1ccc(F)c(F)c1Nc1ccc(I)cc1F
SN-38	Topoisomerase I	approved	CCc1c2c(nc3ccc(O)cc13)-c1cc3c(c(=O)n1C2)COC(=O)C3(O)CC
SORAFENIB	Multi-kinase	approved	CNC(=O)c1cc(Oc2ccc(NC(=O)Nc3ccc(Cl)c(C(F)(F)F)c3)cc2)ccn1
SUNITINIB	Multi-kinase	approved	CCN(CC)CCNC(=O)c1c(C)[nH]c(C=C2C(=O)Nc3ccc(F)cc32)c1C
TEMOZOLOMIDE	DNA	approved	Cn1nnc2c(C(N)=O)ncn2c1=O
TOPOTECAN	Topoisomerase I	approved	CCC1(O)C(=O)OCc2c1cc1n(c2=O)Cc2cc3c(CN(C)C)c(O)ccc3nc2-1
VINBLASTINE	Microtubules	approved	CCC1(O)CC2CN(CCc3c([nH]c4ccccc34)C(C(=O)OC)(c3cc4c(cc3OC)N(C)C3C(O)(C(=O)OC)C(OC(C)=O)C5(CC)C=CCN6CCC43C65)C2)C1
VINORELBINE	Microtubules	approved	CCC1=CC2CN(C1)Cc1c([nH]c3ccccc13)C(C(=O)OC)(c1cc3c(cc1OC)N(C)C1C(O)(C(=O)OC)C(OC(C)=O)C4(CC)C=CCN5CCC31C54)C2
ZOLINZA	Histone deacetylase (HDAC)	approved	O=C(CCCCCCC(=O)Nc1ccccc1)NO
