# Supplementary material for: piscesCSM: prediction of anticancer synergistic drug combinations
Source: J Cheminform. 2024 Jul 19;16:81. doi: 10.1186/s13321-024-00859-4 (PMC11264925; doi:10.1186/s13321-024-00859-4)
Supplement: Supplementary file 3 — Additional file 3. [file 13321_2024_859_MOESM3_ESM.xlsx]

## Sheet: Sheet1
	Supplementary Data Set 2 : The 31 cell lines tested in the O’neil et al.’ oncology combination screen, including six distinct tissue types.
Cell_line	Tissue
A375	melanoma
CAOV3	ovarian
HT144	melanoma
HT29	colon
LOVO	colon
MSTO	lung
NCIH1650	lung
NCIH23	lung
NCIH460	lung
OV90	ovarian
RKO	colon
RPMI7951	melanoma
SKMEL30	melanoma
SKMES1	lung
SW837	colon
T47D	breast
UACC62	melanoma
ZR751	breast
A2058	melanoma
A2780	ovarian
ES2	ovarian
HCT116	colon
KPL1	breast
MDAMB436	breast
SKOV3	ovarian
VCAP	prostate
LNCAP	prostate
NCIH520	lung
SW620	colon
A427	lung
NCIH2122	lung
