# Supplementary material for: piscesCSM: prediction of anticancer synergistic drug combinations
Source: J Cheminform. 2024 Jul 19;16:81. doi: 10.1186/s13321-024-00859-4 (PMC11264925; doi:10.1186/s13321-024-00859-4)
Supplement: Supplementary file 4 — Additional file 4. [file 13321_2024_859_MOESM4_ESM.xlsx]

## Sheet: Sheet1
Supplementary Data Set3 : Drug data on the independent test set ( AstraZeneca ).
Drug Name	De-anonymized drug name.
Challenge drug name	Anonymized drug name used in AstraZeneca-DREAM challenge.
Putative target	Putative drug target of the compound.
Function	Function of the compound.
Pathway	Pathway targeted by the compound.
SMILES	Simplified Molecular Input Line Entry Specification.
Drug name	Challenge drug name	Putative target	Function	Pathway	SMILES
AZD5363	AKT	AKT1;AKT2;AKT3	Oncogenic signal	AKT/PI3K	c1cc(ccc1[C@H](CCO)NC(=O)C2(CCN(CC2)c3c4cc[nH]c4ncn3)N)Cl
MK2206	AKT_1	AKT*	Oncogenic signal	AKT/PI3K	c1ccc(cc1)c2cc3c(ccn4c3n[nH]c4=O)nc2c5ccc(cc5)C6(CCC6)N
AZ13409007, AKTaz	AKT_SGK	AKT*;SGK*	Oncogenic signal	AKT/PI3K	COc1cc2c(cc1OC)C3(CCN(CC3)c4c5c([nH]nc5Br)ncn4)C[C@H]2N
AZ13361171	ALK	ALK	Oncogenic signal	AKT/PI3K	CN1CCN(CC1)C2CCN(CC2)c3ccc(c(c3)OC)Nc4ncc(c(n4)c5c[nH]c6c5cccc6)Cl
AZD3463	ALK_IGFR	ALK;IGF*R	Oncogenic signal	AKT/PI3K	COc1cc(ccc1Nc2ncc(c(n2)c3c[nH]c4c3cccc4)Cl)N5CCC(CC5)N
MDV3-100	AR	AR	Oncogenic signal	Hormonal	CC1(C(=O)N(C(=S)N1c2ccc(c(c2)F)C(=O)NC)c3ccc(c(c3)C(F)(F)F)C#N)C
AZD3514	AR_1	AR	Oncogenic signal	Hormonal	CC(=O)N1CCN(CCOc2ccc(cc2)C3CCN(CC3)C4=Nn5c(CC4)nnc5C(F)(F)F)CC1
AZ12618466,AZ13535704	ATM	ATM	DNA repair	DNA Damage Response	C[C@@H]1CN(C[C@@H](O1)C)CC(=O)Nc2ccc3c(c2)Cc4cccc(c4S3)c5cc(=O)cc(o5)N6CCOCC6
AZ13135223	ATR_1	ATR	DNA repair	DNA Damage Response	CS(=O)(=O)C1(CC1)c2cc(nc(n2)c3cccc4c3cc[nH]4)N5CCOCC5
AZ13242274	ATR_2	ATR	DNA repair	DNA Damage Response	C[C@@H]1COCCN1c2cc(nc(n2)c3cccc4c3cc[nH]4)C5(CC5)S(=O)(=O)C
AZD6738	ATR_4	ATR	DNA repair	DNA Damage Response	C[C@@H]1COCCN1c2cc(nc(n2)c3ccnc4c3cc[nH]4)C5(CC5)[S@](=N)(=O)C
AZ12849707	BCL2	BCL2	Cell death	Apoptosis	CC1(CCC(=C(C1)CN2CCN(CC2)c3ccc(cc3)C(=O)NS(=O)(=O)c4ccc(c(c4)S(=O)(=O)C(F)(F)F)N[C@H](CCN5CCOCC5)CSc6ccccc6)c7ccc(cc7)Cl)C
AZD4320	BCL2_BCL2L1	BCL2;BCL2L1	Cell death	Apoptosis	CN(CC[C@H](CSc1ccccc1)Nc2ccc(cc2S(=O)(=O)C(F)(F)F)S(=O)(=O)NC(=O)c3ccc(cc3)N4CCC(CC4)[C@H](c5ccccc5c6ccc(cc6)Cl)O)CCO
AZ13453202	BCL2L1	BCL2L1	Cell death	Apoptosis	CN(C)CC#Cc1ccc(OCCCc2sc(nc2C(=O)O)N3CCc4cccc(C(=O)Nc5nc6ccccc6s5)c4C3)cc1
AZ12799043	BRAF_M	BRAF_mut	Oncogenic signal	MAPK	CCCS(=O)(=O)Nc1ccc(c(c1F)C(=O)c2c[nH]c3c2cc(cn3)c4cccc(c4)C(=O)N)F
AZD7762	CHEK1	CHEK1	DNA repair	DNA Damage Response	c1cc(cc(c1)F)c2cc(c(s2)C(=O)N[C@H]3CCCNC3)NC(=O)N
AZ13146895	CSNK2A1	CSNK2A1	Oncogenic signal	STK	CC(=O)Nc1cc(ccc1N(C)CCN(C)C)Nc2cc(n3c(n2)c(cn3)C#N)NC4CC4
AZ13250285	CSNK2A1_2	CSNK2A1	Oncogenic signal	STK	CC(=O)Nc1cc(ccc1N(C)CCN)Nc2cc(n3c(n2)c(cn3)C#N)NC4CC4
Docetaxel	Docetaxel	TUBB1;BCL2;MAP2;MAP4;MAPT;NR1I2	DNA repair	Chemo	CC1=C2C(C(=O)C3(C(CC4C(C3C(C(C2(C)C)(CC1OC(=O)C(C(c5ccccc5)NC(=O)OC(C)(C)C)O)O)OC(=O)c6ccccc6)(CO4)OC(=O)C)O)C)O
AZ13047864, Doxorubicin	Doxorubicin	TOP*;DNMT1	DNA repair	Chemo	CC1C(C(CC(O1)OC2CC(Cc3c2c(c4c(c3O)C(=O)c5cccc(c5C4=O)OC)O)(C(=O)CO)O)N)O
Afatinib	EGFR	EGFR	Oncogenic signal	RTK	CN(C)C/C=C/C(=O)Nc1cc2c(cc1O[C@H]3CCOC3)ncnc2Nc4ccc(c(c4)Cl)F
Iressa,Gefitinib,AZD1839	EGFR_2	EGFR	Oncogenic signal	RTK	COc1cc2c(cc1OCCCN3CCOCC3)c(ncn2)Nc4ccc(c(c4)Cl)F
AZD8931	ERBB	EGFR;ERBB*	Oncogenic signal	RTK	CNC(=O)CN1CCC(CC1)Oc2cc3c(cc2OC)ncnc3Nc4cccc(c4F)Cl
AZ13590091,AZ12756122	FASN	FASN	Metabolism	Metabolism	c1cc(ccc1c2ccc3c(c2)cco3)c4nc5cnccc5n4C[C@@H]6CCN(C6)C(=O)C7CC7
AZD4547	FGFR	FGFR1;FGFR2;FGFR3	Oncogenic signal	RTK	C[C@@H]1CN(C[C@@H](N1)C)c2ccc(cc2)C(=O)Nc3cc(n[nH]3)CCc4cc(cc(c4)OC)OC
Gemcitibine,Gemzar	Gemcitabine	DNA;RRM1;TYMS;CMPK1	Cell death	Chemo	c1cn(c(=O)nc1N)C2C(C(C(O2)CO)O)(F)F
AZD7032	IGFR_2	IGF*R	Oncogenic signal	RTK	COc1cc(ccc1Nc2ncc(c(n2)c3cnc4n3cccc4)F)N5CCN(CC5)CCO
IGF-OSI	IGFR_3	IGF*R	Oncogenic signal	RTK	C[C@]1(C[C@@H](C1)c2n3c(c(ncc3)N)c(n2)c4cc5nc(ccc5cc4)c6ccccc6)O
AZ13088546	IGFR_4	IGF*R	Oncogenic signal	RTK	C[C@H](C(=O)N1CCC(CC1)c2ccc(c(c2)OC)Nc3ncc(c(n3)c4cnc5n4cccc5)Cl)O
AZ12879988,AZ10234562	IKBK	CHUK;IKBK*	Cell death	Apoptosis	c1cc(c(c(c1)OCC2CC2)c3cc(c4c(n3)NC(=O)OC4)C5CCCNC5)O
AZD1480	JAK	JAK1;JAK2	Oncogenic signal	Cell Cycle	Cc1cc(n[nH]1)Nc2c(cnc(n2)N[C@@H](C)c3ncc(cn3)F)Cl
Mekinist,GSK1120212,Trametinib	MAP2K	MAP2K1;MAP2K2	Oncogenic signal	MAPK	CC1=C2C(=C(N(C1=O)C)NC3=C(C=C(C=C3)I)F)C(=O)N(C(=O)N2C4=CC(=CC=C4)NC(=O)C)C5CC5
AZD6244,Selumetinib	MAP2K_1	MAP2K1;MAP2K2	Oncogenic signal	MAPK	Cn1cnc2c1cc(c(c2F)Nc3ccc(cc3Cl)Br)C(=O)NOCCO
GDC-0623	MAP2K_2	MAP2K*	Oncogenic signal	MAPK	c1cc(c(cc1I)F)Nc2c(ccc3n2cnc3)C(=O)NOCCO
MEK_GSK	MAP2K_3	MAP2K*	Oncogenic signal	MAPK	Cc1c2c(c(n(c1=O)C)Nc3ccc(cc3F)I)c(=O)n(c(=O)n2c4cccc(c4)NC(=O)C)C5CC5
PF-04217903	MET	cMET	Oncogenic signal	RTK	c1cc2cc(ccc2nc1)Cn3c4c(ncc(n4)c5cnn(c5)CCO)nn3
Crizotinib	MET_ALK	cMET;ALK	Oncogenic signal	RTK	C[C@H](c1c(ccc(c1Cl)F)Cl)Oc2cc(cnc2N)c3cnn(c3)C4CCNCC4
AZD8055	MTOR	MTOR	Oncogenic signal	AKT/PI3K	C[C@H]1COCCN1c2c3ccc(nc3nc(n2)N4CCOC[C@@H]4C)c5ccc(c(c5)CO)OC
AZD2014	MTOR_1	MTOR	Oncogenic signal	AKT/PI3K	C[C@H]1COCCN1c2c3ccc(nc3nc(n2)N4CCOC[C@@H]4C)c5cccc(c5)C(=O)NC
AZD2281,Olaparib	PARP1	PARP1	DNA repair	DNA Damage Response	c1ccc2c(c1)c(n[nH]c2=O)Cc3ccc(c(c3)C(=O)N4CCN(CC4)C(=O)C5CC5)F
AZD2461	PARP1_2	PARP1	DNA repair	DNA Damage Response	COC1CCN(CC1)C(=O)c2cc(ccc2F)Cc3c4ccccc4c(=O)[nH]n3
GDC-0941, PI3K-abd	PIK3C	PIK3C*	Oncogenic signal	AKT/PI3K	CS(=O)(=O)N1CCN(CC1)Cc2cc3c(s2)c(nc(n3)c4cccc5c4cn[nH]5)N6CCOCC6
BKM120	PIK3C_2	PIK3C*	Oncogenic signal	AKT/PI3K	c1c(c(cnc1N)c2cc(nc(n2)N3CCOCC3)N4CCOCC4)C(F)(F)F
AZ13036220	PIK3CA_2	PIK3CA	Oncogenic signal	AKT/PI3K	CS(=O)(=O)c1ccc(cc1)Nc2cncc(n2)c3cnc4n3cccc4
AZ13406193	PIK3CA_3	PIK3CA	Oncogenic signal	AKT/PI3K	COc1cc(cnc1)Nc2cncc(n2)c3cnc4n3cccc4
BYL-719	PIK3CA_4	PIK3CA	Oncogenic signal	AKT/PI3K	Cc1c(sc(n1)NC(=O)N2CCC[C@H]2C(=O)N)c3ccnc(c3)C(C)(C)C(F)(F)F
AZD8186	PIK3CB_PIK3CD	PIK3CB;PIK3CD	Oncogenic signal	AKT/PI3K	CC(c1cc(cc2c1oc(cc2=O)N3CCOCC3)C(=O)N(C)C)Nc4cc(cc(c4)F)F
AZD1208	PIM1	PIM1	Oncogenic signal	STK	c1ccc(cc1)c2cccc(c2N3CCC[C@H](C3)N)/C=C\4/C(=O)NC(=O)S4
AZ12594248,AZ13163036,AZ13150560	PRKDC_2	PRKDC	DNA repair	DNA Damage Response	CCN1CCN(CC1)CC(=O)Nc2ccc(c3c2c4ccccc4s3)c5cccc6c5oc(cc6=O)N7CCOCC7
AZ13041521	PTK2	PTK2*	Differentiation	EMT/migration	Cc1c(cn(n1)C)Nc2cc(c(cn2)C(F)(F)F)Nc3ccccc3C(=O)NC
AZ13257149	PTK2_2	PTK2*	Differentiation	EMT/migration	Cc1c(cn(n1)C)Nc2cc(c(cn2)C(F)(F)F)Nc3ccc(cc3C(=O)NOC)F
SN38	SN38	TOP1;TOP2*	DNA repair	Chemo	CCc1c2cc(ccc2nc-3c1Cn4c3cc5c(c4=O)COC(=O)[C@@]5(CC)O)O
AZD0530	SRC	SRC	Oncogenic signal	RTK	CN1CCN(CC1)CCOc2cc3c(c(c2)OC4CCOCC4)c(ncn3)Nc5c(ccc6c5OCO6)Cl
AZ13233395	SYK	SYK	Oncogenic signal	Cell Cycle	CC1(C(=O)Nc2c(ccc(n2)Nc3c(cnc(n3)Nc4cc(c(c(c4)OC)OC)OC)F)O1)C
AZD6474,Vandetinib,Zactima,Caprelsa	TKI	KDR;EGFR;RET	Oncogenic signal	RTK	CN1CCC(CC1)COc2cc3c(cc2OC)c(ncn3)Nc4ccc(cc4F)Br
AZ12623380	TOP2	TOP2*;PRKDC	DNA repair	DNA Damage Response	c1ccc2c(c1)c3cccc(c3s2)c4cccc5c4oc(cc5=O)N6CCOCC6
AZ12783146	TTK	TTK	Oncogenic signal	STK	Cn1c2cnc(nc2n(c1=O)C3CCCC3)Nc4ccc(cc4OC)OC5CCN(CC5)C
